# Supplementary material for: Plasmatic Inactive IL-18 Predicts a Worse Overall Survival for Advanced Non-Small-Cell Lung Cancer with Early Metabolic Progression after Immunotherapy Initiation
Source: Cancers (Basel). 2024 Jun 14;16(12):2226. doi: 10.3390/cancers16122226 (PMC11202099; doi:10.3390/cancers16122226)
Supplement: Supplementary file 1 [file cancers-16-02226-s001.zip]

Archive with 1 entries (1 files):
- cancers-2985589-supplementary.pdf
